# Supplementary material for: H4K20me1 and H3K27me3 are concurrently loaded onto the inactive X chromosome but dispensable for inducing gene silencing
Source: EMBO Rep. 2021 Feb 19;22(3):e51989. doi: 10.15252/embr.202051989 (PMC7926250; doi:10.15252/embr.202051989)
Supplement: Supplementary file 3 — Movie EV1 [file EMBR-22-e51989-s003.zip]

Archive with 5 entries (4 files):
- Movie EV1.mov
- __MACOSX/
- __MACOSX/._Movie EV1.mov
- Movie EV1 caption.txt
- __MACOSX/._Movie EV1 caption.txt
