# Supplementary material for: H4K20me1 and H3K27me3 are concurrently loaded onto the inactive X chromosome but dispensable for inducing gene silencing
Source: EMBO Rep. 2021 Feb 19;22(3):e51989. doi: 10.15252/embr.202051989 (PMC7926250; doi:10.15252/embr.202051989)
Supplement: Supplementary file 3 — Movie EV1 [file EMBR-22-e51989-s003.zip › Movie EV1 caption.txt]

Movie EV1. Live-imaging of H3K27me3-mintbody in MC12 cell
MC12 cells expressing H3K27me3-mintbody were imaged every 15 min. Maximum intensity projections of 7 z-planes with 2 ?m intervals are shown. Elapsed time is indicated as hh:mm.�
