# Supplementary material for: H4K20me1 and H3K27me3 are concurrently loaded onto the inactive X chromosome but dispensable for inducing gene silencing
Source: EMBO Rep. 2021 Feb 19;22(3):e51989. doi: 10.15252/embr.202051989 (PMC7926250; doi:10.15252/embr.202051989)
Supplement: Supplementary file 4 — Movie EV2 [file EMBR-22-e51989-s004.zip › Movie EV2 caption.txt]

Movie EV2. Live-imaging of H3K27me3-mintbody in TX-Xist-mCherry ESCs during XCI
TX-Xist-mCherry ESCs expressing H3K27me3-sfGFP mintbody were treated with DOX to induce Xist expression. About 1h after DOX addition cells were imaged every 15 min for 6 hrs. Maximum intensity projections are shown. Xist RNA, detected by BglG, is in green and mintbody channel in red. Elapsed time is indicated as fractions of hrs. Bar code = 10um.
